# Supplementary material for: Fludarabine, a Potential DNA-Dependent RNA Polymerase Inhibitor, as a Prospective Drug against Monkeypox Virus: A Computational Approach
Source: Pharmaceuticals (Basel). 2022 Sep 9;15(9):1129. doi: 10.3390/ph15091129 (PMC9504824; doi:10.3390/ph15091129)
Supplement: Supplementary file 1 [file pharmaceuticals-15-01129-s001.zip]

Archive with 1 entries (1 files):
- pharmaceuticals-1865657-supplementary.pdf
